# Supplementary material for: Popowia bachmaensis (Annonaceae), a new species from Bach Ma National Park, Central Vietnam
Source: PhytoKeys. 2016 Jul 12;(65):125–31. doi: 10.3897/phytokeys.65.8792 (PMC4957027; doi:10.3897/phytokeys.65.8792)
Supplement: XML Treatment for Popowia bachmaensis [file phytokeys.65.8792-treatment1.xml]

<!DOCTYPE tp:taxon-treatment
  PUBLIC "-//TaxonX//DTD Taxonomic Treatment Publishing DTD v0 20100105//EN" "tax-treatment-NSO.dtd">
<tp:taxon-treatment xmlns:tp="http://www.plazi.org/taxpub"><tp:treatment-meta><kwd-group><label>Taxon classification</label><kwd><named-content content-type="kingdom">Plantae</named-content></kwd><kwd><named-content content-type="order">Magnoliales</named-content></kwd><kwd><named-content content-type="family">Annonaceae</named-content></kwd></kwd-group><mixed-citation publication-type="journal"><person-group><name><surname>Ngoc</surname><given-names>Nguyen Van</given-names></name><name><surname>Tagane</surname><given-names>Shuichiro</given-names></name><name><surname>Binh</surname><given-names>Hoang Thi</given-names></name><name><surname>Toyama</surname><given-names>Hironori</given-names></name><name><surname>Okabe</surname><given-names>Norikazu</given-names></name><name><surname>Duy</surname><given-names>Chinh Nguyen</given-names></name><name><surname>Yahara</surname><given-names>Tetsukazu</given-names></name></person-group><article-title><italic><tp:taxon-name><tp:taxon-name-part taxon-name-part-type="genus">Popowia</tp:taxon-name-part> <tp:taxon-name-part taxon-name-part-type="species">bachmaensis</tp:taxon-name-part></tp:taxon-name></italic> (<tp:taxon-name><tp:taxon-name-part taxon-name-part-type="family">Annonaceae</tp:taxon-name-part></tp:taxon-name>), a new species from Bach Ma National Park, Central Vietnam</article-title><source>PhytoKeys</source><day>12</day><month>7</month><year>2016</year><volume>2016</volume><issue>65</issue><fpage>125</fpage><lpage>131</lpage><pub-id pub-id-type="doi">10.3897/phytokeys.65.8792</pub-id></mixed-citation></tp:treatment-meta><tp:nomenclature><tp:taxon-name>
            <tp:taxon-name-part taxon-name-part-type="genus">Popowia</tp:taxon-name-part>
            <tp:taxon-name-part taxon-name-part-type="species">bachmaensis</tp:taxon-name-part>
            <object-id xmlns:xlink="http://www.w3.org/1999/xlink" content-type="ipni" xlink:type="simple">urn:lsid:ipni.org:names:77155959-1</object-id>
          </tp:taxon-name><tp:taxon-authority>Ngoc, Tagane &amp; Yahara</tp:taxon-authority><tp:taxon-status xmlns:xlink="http://www.w3.org/1999/xlink" xlink:type="simple">sp. nov.</tp:taxon-status><xref ref-type="fig" rid="F1">Figs 1</xref><xref ref-type="fig" rid="F2">, 2</xref></tp:nomenclature><tp:treatment-sec sec-type="diagnosis" id="SECID0EWNAC"><title>Diagnosis.</title><p>Similar to <italic><tp:taxon-name><tp:taxon-name-part taxon-name-part-type="genus">Popowia</tp:taxon-name-part> <tp:taxon-name-part taxon-name-part-type="species">pisocarpa</tp:taxon-name-part></tp:taxon-name></italic> (Blume) Endl. ex Walp., but distinguished from that species by having small habits (30–60 cm tall vs. 3–7 m tall in <italic><tp:taxon-name><tp:taxon-name-part taxon-name-part-type="genus">Popowia</tp:taxon-name-part> <tp:taxon-name-part taxon-name-part-type="species">pisocarpa</tp:taxon-name-part></tp:taxon-name></italic>), smaller leaves (4.6–10.8 cm × 2.0–5.6 cm vs. 5.5–14 cm × 2.5–7 cm in <italic><tp:taxon-name><tp:taxon-name-part taxon-name-part-type="genus">Popowia</tp:taxon-name-part> <tp:taxon-name-part taxon-name-part-type="species">pisocarpa</tp:taxon-name-part></tp:taxon-name></italic>), longer petioles (ca. 1.8–3 mm vs. 2–5 mm long) shorter flowering pedicels (2–3.5 vs. 4–7 mm long), longer sepals (ca. 3 mm vs. 2 mm long), longer inner petals (6 mm vs. 3 mm long), shorter carpels (2.1 mm vs. 10 mm long) (The measurements of <italic><tp:taxon-name><tp:taxon-name-part taxon-name-part-type="genus">Popowia</tp:taxon-name-part> <tp:taxon-name-part taxon-name-part-type="species">pisocarpa</tp:taxon-name-part></tp:taxon-name></italic> derive from <xref ref-type="bibr" rid="B18">Sinclair 1955</xref>).</p><fig id="F1" position="float" orientation="portrait"><label>Figure 1.</label><caption><p>
          <italic><tp:taxon-name><tp:taxon-name-part taxon-name-part-type="genus">Popowia</tp:taxon-name-part> <tp:taxon-name-part taxon-name-part-type="species">bachmaensis</tp:taxon-name-part></tp:taxon-name></italic>, sp. nov. <bold>a</bold> Holotype (<named-content xmlns:xlink="http://www.w3.org/1999/xlink" content-type="dwc:institutional_code" xlink:type="simple">KYO</named-content>) <bold>b</bold> habit <bold>c</bold> flower <bold>d</bold> pedicel and sepals <bold>e</bold> sepals <bold>f</bold> section of flower <bold>g</bold> inner petal <bold>h</bold> fruit on branch <bold>i</bold> dried fruit <bold>j</bold> seed <bold>k</bold> carpel <bold>l, m</bold> stamens. Materials from <italic>Yahara et al. V2557</italic> (<named-content xmlns:xlink="http://www.w3.org/1999/xlink" content-type="dwc:institutional_code" xlink:type="simple">KYO</named-content>). Scale bars: <bold>d–g, i–m</bold> =1 mm.</p></caption><graphic xmlns:xlink="http://www.w3.org/1999/xlink" xlink:href="phytokeys-065-125-g001.jpg" position="float" orientation="portrait" xlink:type="simple" id="oo_95468.jpg"/></fig><fig id="F2" position="float" orientation="portrait"><label>Figure 2.</label><caption><p>Illustration of <italic><tp:taxon-name><tp:taxon-name-part taxon-name-part-type="genus">Popowia</tp:taxon-name-part> <tp:taxon-name-part taxon-name-part-type="species">bachmaensis</tp:taxon-name-part></tp:taxon-name></italic>, sp. nov. <bold>a</bold> Leafy twig <bold>b</bold> Flower <bold>c</bold> Pedicel and sepals <bold>d</bold> Fruit <bold>e</bold> Inner petal <bold>f</bold> Carpel and <bold>g</bold> Stamen. Materials all from Yahara et al. <italic>V2557</italic> (<named-content xmlns:xlink="http://www.w3.org/1999/xlink" content-type="dwc:institutional_code" xlink:type="simple">FU</named-content>). Drawn by Ngoc &amp; Binh.</p></caption><graphic xmlns:xlink="http://www.w3.org/1999/xlink" xlink:href="phytokeys-065-125-g002.jpg" position="float" orientation="portrait" xlink:type="simple" id="oo_95470.jpg"/></fig></tp:treatment-sec><tp:treatment-sec sec-type="material" id="SECID0ESCAE"><title>Type.</title><p>VIETNAM. Thua Thien Hue Province, Bach Ma National Park, in evergreen forest, <named-content xmlns:xlink="http://www.w3.org/1999/xlink" content-type="dwc:verbatimCoordinates" xlink:type="simple"><named-content content-type="geo-json" specific-use="{&#34;type&#34;:&#34;Point&#34;,&#34;coordinates&#34;:[107.852597,16.228222]}" id="NCID0E2CAE" xlink:type="simple">16°13'41.60"N, 107°51'09.35"E</named-content></named-content> (DMS), alt. 485 m, 23 May 2015, with flowers and young fruits, <italic>Yahara T</italic>, <italic>Tagane S.</italic>, <italic>Toyama H.</italic>, <italic>Nguyen Ngoc</italic>, <italic>Nguyen Chinh</italic>, <italic>Okabe N. V2557</italic> (holotype: <named-content xmlns:xlink="http://www.w3.org/1999/xlink" content-type="dwc:institutional_code" xlink:type="simple">KYO</named-content>!; isotypes: <named-content xmlns:xlink="http://www.w3.org/1999/xlink" content-type="dwc:institutional_code" xlink:type="simple">BKF</named-content>!, DLU!, <named-content xmlns:xlink="http://www.w3.org/1999/xlink" content-type="dwc:institutional_code" xlink:type="simple">FU</named-content>!, the herbarium of Bach Ma National Park!).</p></tp:treatment-sec><tp:treatment-sec sec-type="description" id="SECID0E2DAE"><title>Description.</title><p>Shrubs, 30–60 cm tall. Young twigs hirtellous with yellowish brown hairs, glabrescent, blackish. Leaves alternate; petioles 1.8–3 mm long, hirtellous; blades elliptic, elliptic-obovate, obovate, (3.7–)4.6–10.8(–15) × 2.0–5.6 cm, length/width ratio 1.7–2.5(–3.2), base obtuse, usually asymmetric, apex acuminate, acumen up to 1.4 cm long, margin entire, ciliate, papery, dull greyish green to dull blackish brown adaxially, pale green, dull greyish green, or greyish brown abaxially, minutely granular, pubescent on both surfaces when young, glabrescent adaxially when old; midribs prominent abaxially, pubescent on both surfaces; secondary veins 7–11 pairs, arising at angle of 45–55 degrees from a midrib, prominent abaxially when dry, pubescent on both surfaces; tertiary veins faintly visible, scalariform-reticulate. Inflorescences extra-axillary or leave-opposed, fascicles of 1–3 flowers. Pedicels 2–3.5 mm long, hirtellous; bracts triangular, ca. 1 mm long, ca. 0.5 mm wide, brownish pubescent outside and <!--PageBreak-->margin, glabrous inside, bracteoles caducous. Sepals 3, broadly ovate, ca. 3 × 3 mm, pubescent outside, glabrous inside. Petals 6, white; outer petals ovate-triangular, ca. 2.7 × 1.5 mm, pubescent outside, glabrous inside; inner petals narrowly ovate-triangular, ca. 6 × 3.2 mm, pubescent on both surfaces except lower part of inside. Stamens 22 per flower, reverse truncated pyramid, ca. 1.1 × 0.8 mm, glabrous, the connective truncate, flat-topped or slightly concave, ca. 0.1–0.2 mm long; anthers ca. 0.7 mm long. Carpels 6 per flower, ca. 2.1 mm long; ovary ca. 1.1 mm long, glabrous; stigmas and pseudostyles reverse conical, ca. 1 × 0.7 mm. Immature fruiting pedicels ca. 3.5–4.0 mm long, pubescent with reddish brown hairs; monocarp three, globose, ca. 2.2 mm in diam., pubescent with short white hairs, hairs blackish brown when dried. Seeds one per monocarp, ca. 1.5 mm long, reddish brown, glabrous, furrowed when dried.</p><!--PageBreak--></tp:treatment-sec><tp:treatment-sec sec-type="distribution" id="SECID0EEEAE"><title>Distribution and habitat.</title><p>Vietnam (so far known only from its type locality).</p></tp:treatment-sec><tp:treatment-sec sec-type="Phenology" id="SECID0EJEAE"><title>Phenology.</title><p>Mature flowers and young fruits were collected in May.</p></tp:treatment-sec><tp:treatment-sec sec-type="etymology" id="SECID0EOEAE"><title>Etymology.</title><p>The specific epithet ‘<italic><tp:taxon-name><tp:taxon-name-part taxon-name-part-type="species">bachmaensis</tp:taxon-name-part></tp:taxon-name></italic>’ is derived from the type locality, Mt. Bach Ma, Vietnam.</p></tp:treatment-sec><tp:treatment-sec sec-type="GeneBank accession No" id="SECID0E5EAE"><title>GeneBank accession No.</title><p>
            <italic>Yahara et al.</italic> V2557: <ext-link xmlns:xlink="http://www.w3.org/1999/xlink" ext-link-type="gen" xlink:href="LC090861" xlink:type="simple">LC090861</ext-link> (<italic>rbcL</italic>), <ext-link xmlns:xlink="http://www.w3.org/1999/xlink" ext-link-type="gen" xlink:href="LC090860" xlink:type="simple">LC090860</ext-link> (<italic>matK</italic>).</p><!--PageBreak--></tp:treatment-sec><tp:treatment-sec sec-type="Conservation status" id="SECID0EVFAE"><title>Conservation status.</title><p>
            <abbrev xmlns:xlink="http://www.w3.org/1999/xlink" id="ABBRID0E2FAE" xlink:type="simple"><def><p> Data Deficient </p></def>(DD)</abbrev>. During the botanical inventory carried out from 21 to 28 May 2015 from the foot to the top of Mt. Bach Ma, 15 individuals of <italic><tp:taxon-name><tp:taxon-name-part taxon-name-part-type="genus">Popowia</tp:taxon-name-part> <tp:taxon-name-part taxon-name-part-type="species">bachmaensis</tp:taxon-name-part></tp:taxon-name></italic> were observed in all. They were found on the slopes of secondary hilly evergreen forest, at ca. 500 m elevation. Among them, only two individuals produced flowers, one produced fruits, and the others are just saplings. According to the population size observed, this species can be qualified as <abbrev xmlns:xlink="http://www.w3.org/1999/xlink" id="ABBRID0ESGAE" xlink:type="simple"><def><p>Critically Endangered </p></def>(CR)</abbrev> (<xref ref-type="bibr" rid="B12">IUCN 2012</xref>). However, only a limited area of the forest in the vicinity of the type locality was surveyed, and further field surveys are needed to determine the actual population size within Bach Ma National Park. The forest of the type locality was slightly disturbed in the past, but it is now well-protected from human activities.</p></tp:treatment-sec><ref-list><ref id="B18"><mixed-citation xmlns:xlink="http://www.w3.org/1999/xlink" xlink:type="simple">
          <person-group><name name-style="western"><surname>Sinclair</surname><given-names>J</given-names></name></person-group> (<year>1955</year>) <article-title>A Revision of the Malayan <tp:taxon-name><tp:taxon-name-part taxon-name-part-type="family">Annonaceae</tp:taxon-name-part></tp:taxon-name>.</article-title> <source>The Gardens’ bulletin, Singapore ser</source> <volume>4</volume>(<issue>14</issue>): <fpage>149</fpage>–<lpage>516</lpage>.</mixed-citation></ref><ref id="B12"><mixed-citation xmlns:xlink="http://www.w3.org/1999/xlink" xlink:type="simple">
          <institution xlink:type="simple">IUCN</institution> (<year>2012</year>) <source>IUCN Red List Categories and Criteria: Version 3.1</source> (<edition>Second edition</edition>). <publisher-name>IUCN</publisher-name>, <publisher-loc>Gland and Cambridge</publisher-loc>, <size units="page">32 pp</size>.</mixed-citation></ref></ref-list></tp:taxon-treatment>
